# Supplementary material for: Do You Feel the Same as I Do? Differences in Virtual Reality Technology Experience and Acceptance Between Elderly Adults and College Students
Source: Front Psychol. 2020 Sep 25;11:573673. doi: 10.3389/fpsyg.2020.573673 (PMC7546805; doi:10.3389/fpsyg.2020.573673)
Supplement: Supplementary file 1 [file Table_1.xls]

## Sheet: VRElderlymia
group	Q2	Q3	Device	age	gender	education	heard_about	previous_experience	cost_1	costamount_1	recent_mood_1	Interested_1	Distressed_1	Excited_1	Upset_1	Strong_1	Guilty_1	Scared_1	Hostile_1	Ethusiastic_1	Proud_1	Irritable_1	Alert_1	Ashamed_1	Inspired_1	Nervous_1	Determined_1	Attentive_1	Jittery_1	Active_1	Afraid_1	Patriotic_Pride_1	recent_mood_2	Interested_2	Distressed_2	Excited_2	Upset_2	Strong_2	Guilty_2	Scared_2	Hostile_2	Enthusiastic_2	Proud_2	Irritable_2	Alert_2	Ashamed_2	Inspired_2	Nervous_2	Determined_2
1	1	0	2	91	2	1	2	2	6	1	9	4	1	4	1	4	1	2	1	5	1	1	1	1	3	1	3	4	2	3	2	5	10	5	1	5	1	4	1	1	1	5	4	1	1	1	4	1	4
1	1	0	2	63	2	4	2	2	4	1	6	4	1	2	1	1	1	2	1	2	1	2	2	1	2	2	2	3	2	2	2	3	8	4	1	2	1	2	1	1	1	2	3	1	1	1	3	1	2
1	1	0	2	78	2	1	2	2	4	1	6	4	3	4	1	3	1	1	1	5	1	1	1	1	3	1	2	2	1	4	1	4	10	5	1	4	1	3	1	1	1	4	3	1	1	1	4	2	3
1	1	0	2	63	2	2	1	2	4	1	5	3	3	5	2	4	1	2	1	4	1	2	3	1	3	2	3	4	4	3	2	3	10	3	2	4	1	3	1	2	1	4	5	2	3	1	4	2	3
1	1	0	1	60	2	4	1	1	3	3	8	3	1	2	3	5	1	1	1	5	3	2	2	1	5	1	5	3	1	5	1	5	9	4	1	1	1	5	1	1	1	5	5	1	3	1	5	1	5
1	1	0	2	64	2	3	1	2	4	1	10	4	3	3	2	3	1	2	2	4	3	3	4	1	4	3	3	4	3	4	3	4	9	4	2	4	2	4	1	2	2	4	4	2	4	1	4	2	4
1	1	0	2	76	2	2	1	2	6	2	10	3	1	4	1	5	1	1	1	5	4	1	2	1	4	1	5	5	2	5	1	5	10	5	1	5	1	5	1	1	1	5	5	1	2	1	5	1	5
1	1	0	2	64	2	2	2	2	6	1	0	3	3	4	2	1	1	1	1	3	1	1	1	1	1	1	1	1	1	2	1	5	9	5	1	5	1	1	1	1	1	5	5	1	1	1	5	1	5
1	1	0	2	66	2	2	1	1	4	3	10	3	1	3	1	3	1	1	1	4	1	3	1	1	4	1	4	3	3	4	1	3	10	4	1	5	1	4	1	1	1	3	4	1	1	1	3	1	3
1	1	0	2	64	2	1	2	2	6	1	8	1	2	1	1	5	1	1	2	5	1	1	2	1	2	1	5	1	1	5	1	5	10	5	1	1	1	5	1	1	2	5	1	1	1	1	2	1	5
1	1	0	1	67	1	2	2	2	6	1	6	1	2	1	1	1	1	1	1	3	2	1	2	1	1	1	2	2	1	3	1	5	10	4	1	5	1	4	1	1	1	3	5	1	1	1	5	2	2
1	1	0	2	72	2	3	2	2	6	3	10	3	1	1	1	5	1	1	1	4	4	1	4	1	4	1	2	4	1	4	1	4	10	3	1	1	1	5	1	1	1	4	4	1	1	1	5	1	4
1	1	0	2	64	1	3	1	2	3	2	5	2	1	2	1	3	1	1	1	4	3	1	1	1	2	1	2	2	1	2	1	4	5	2	1	3	1	3	1	1	1	4	3	1	1	1	2	1	3
1	1	0	1	66	1	2	1	2	6	1	7	3	2	1	2	3	1	1	1	3	3	1	1	1	3	1	3	4	2	3	3	4	7	3	3	3	1	4	1	1	1	2	2	1	1	1	4	1	4
1	1	0	1	66	2	3	2	2	3	1	8	5	2	5	1	5	1	2	1	5	4	3	1	1	4	2	5	4	2	4	1	5	9	5	1	5	1	4	1	1	1	5	5	1	1	1	5	2	4
1	1	0	1	66	1	4	1	1	4	1	10	3	3	3	1	4	1	1	1	4	4	1	2	1	5	1	5	4	1	5	1	5	10	4	1	4	1	4	1	1	1	4	4	1	1	1	5	1	4
1	1	0	1	65	2	4	2	2	6	1	10	4	1	4	1	4	1	1	1	5	4	2	1	1	4	1	5	4	1	5	1	5	-2	1	5	1	5	1	1	4	1	1	1	2	1	1	4	2	5
1	1	0	1	65	2	3	2	2	2	1	8	4	1	3	1	4	1	1	1	5	1	1	1	1	3	1	5	4	1	5	1	5	8	3	1	4	1	5	1	1	1	4	5	1	1	1	5	1	4
1	1	0	1	64	1	3	1	1	4	1	4	2	1	2	2	1	1	1	1	2	2	1	1	1	1	1	2	2	1	2	1	3	6	3	2	2	1	1	1	1	1	1	2	1	1	1	1	1	1
1	1	0	1	61	2	2	2	1	5	1	-10	2	1	1	5	2	1	1	1	2	2	4	2	4	5	5	2	2	2	2	2	3	5	5	2	2	1	1	1	2	1	3	5	1	1	1	3	1	2
1	1	0	1	73	2	3	2	2	4	2	9	5	2	3	1	4	1	2	1	4	4	1	1	1	2	1	4	4	2	5	1	5	10	4	1	5	1	4	1	2	1	2	5	1	1	1	4	2	1
1	1	0	1	68	2	2	2	2	6	#NULL!	8	5	1	5	2	3	1	1	2	5	5	2	2	1	1	1	3	4	1	3	1	4	10	5	1	5	1	3	1	1	1	5	5	1	1	1	5	1	3
1	1	0	2	81	1	4	2	2	3	3	6	3	1	2	1	4	1	1	1	5	5	1	1	1	5	1	4	3	2	4	1	5	9	3	2	2	1	3	1	1	1	3	4	1	1	1	3	1	2
1	1	0	2	65	2	4	2	2	6	1	0	1	1	1	1	1	1	1	1	2	1	1	1	1	1	1	1	2	1	1	1	2	0	1	1	1	1	1	1	1	1	1	2	1	1	1	2	1	1
1	1	0	2	73	2	3	2	2	4	1	7	2	1	1	1	1	1	1	1	1	1	1	1	1	1	1	1	1	1	1	1	5	7	2	1	2	1	1	1	1	1	1	1	1	1	1	1	1	1
1	1	0	2	82	1	4	1	2	6	3	10	2	1	4	1	5	1	1	1	4	5	1	2	1	4	1	4	4	1	4	1	5	10	5	1	4	1	4	1	1	1	4	5	1	2	1	5	1	5
1	1	0	2	78	1	4	2	2	5	1	8	3	1	2	2	2	1	1	1	2	1	2	3	1	2	2	2	4	4	3	1	4	9	3	2	3	1	2	1	1	1	3	4	2	2	1	4	2	2
1	1	0	1	65	2	2	2	2	6	1	9	3	1	2	1	4	1	1	1	3	4	1	2	1	2	1	4	4	1	3	1	3	9	4	1	4	1	4	1	1	1	4	5	1	1	1	4	1	4
1	1	0	2	65	2	4	2	2	6	1	5	3	4	3	4	4	1	2	2	4	3	2	3	2	3	2	3	4	4	4	3	5	7	4	3	3	2	4	2	2	2	4	4	3	3	2	3	2	4
1	1	0	1	60	2	3	2	2	4	1	10	5	2	2	2	2	1	1	1	4	2	2	2	2	2	2	2	3	2	2	1	4	10	5	2	4	1	2	1	1	1	2	5	2	2	2	4	2	2
1	1	0	1	70	1	4	1	2	3	1	5	3	1	2	2	2	1	1	1	2	1	1	1	1	1	1	1	3	1	3	1	4	8	4	1	2	1	1	1	1	1	2	4	1	1	1	2	1	1
1	1	0	1	67	1	3	2	2	6	2	10	4	2	3	1	4	1	2	1	5	1	4	1	1	4	4	3	4	1	5	1	4	8	3	1	1	1	1	1	1	1	1	1	1	1	1	1	1	1
1	1	0	2	65	1	2	2	2	5	1	10	3	2	1	1	4	1	1	1	5	1	2	1	1	4	1	4	2	2	5	1	5	10	5	1	3	1	5	1	1	1	5	1	1	1	1	3	1	5
1	1	0	1	77	2	3	1	2	5	1	9	3	4	3	1	1	1	1	1	4	4	1	1	1	4	1	1	2	2	3	1	5	10	5	1	5	1	4	1	1	1	4	5	1	1	1	5	1	4
1	1	0	1	65	2	3	2	2	6	1	8	4	1	4	1	4	1	1	1	4	3	1	1	1	2	1	3	3	1	2	1	4	0	3	4	1	1	2	1	2	1	2	4	1	1	1	4	1	4
1	1	0	1	65	1	2	2	2	2	2	10	4	2	3	1	2	1	1	1	1	1	2	2	1	3	1	1	4	1	4	2	5	10	4	1	4	1	1	1	1	1	3	4	1	1	1	4	1	3
1	1	0	2	60	2	3	1	1	2	2	6	3	3	1	2	3	2	1	1	3	2	4	2	1	2	2	2	4	2	3	1	5	10	5	3	5	1	4	1	1	1	5	5	1	1	1	5	1	5
1	1	0	1	62	2	4	2	2	2	5	8	4	2	3	2	4	1	1	1	4	2	3	2	1	3	2	3	4	2	3	1	5	9	4	2	3	1	3	1	1	1	3	4	1	1	1	4	2	3
1	1	0	1	69	1	2	2	2	5	1	8	4	2	4	2	4	1	1	1	4	4	2	2	1	3	2	4	4	2	4	1	4	10	5	2	4	1	4	1	1	1	4	4	2	2	1	2	2	4
1	1	0	1	82	1	3	1	2	6	1	8	4	2	4	2	5	1	1	2	5	5	1	2	1	4	1	5	2	2	4	1	5	10	5	1	5	1	5	1	1	2	5	5	1	2	1	5	1	5
1	1	0	1	79	2	3	2	2	4	1	10	2	4	1	1	4	1	4	2	3	1	1	1	1	3	1	1	2	1	2	1	5	10	2	1	2	1	3	1	1	1	2	5	1	1	1	2	1	2
1	1	0	2	74	2	3	1	2	5	1	8	4	4	3	2	4	1	1	2	3	2	4	1	1	1	2	4	3	2	2	1	2	9	4	1	3	1	5	1	1	1	3	1	4	1	1	3	1	3
1	1	0	2	72	2	4	2	2	6	1	8	5	1	3	2	5	1	1	1	5	5	2	1	1	3	1	5	5	4	4	1	5	9	5	1	5	1	5	1	1	1	5	5	1	1	1	4	1	5
1	1	0	2	75	2	3	2	2	3	1	0	3	2	3	3	3	1	1	1	3	1	2	1	1	2	2	3	2	1	3	2	3	7	5	1	4	1	3	1	1	1	4	1	1	1	1	4	1	3
1	1	0	2	60	2	3	2	2	6	1	-8	3	1	2	5	5	1	2	1	5	3	1	1	1	2	1	5	2	1	5	1	5	10	5	1	5	1	5	1	1	1	5	3	1	1	1	4	1	1
1	1	0	1	79	1	4	2	2	6	1	9	2	1	2	1	2	1	1	1	4	1	1	1	1	1	1	2	1	1	1	1	5	10	4	1	4	1	3	1	1	1	4	1	1	1	1	5	1	1
1	1	0	2	82	1	4	2	2	6	1	3	2	1	1	1	1	1	1	1	1	1	1	1	1	1	1	1	5	1	5	1	5	8	5	1	5	1	1	1	1	1	3	5	1	1	1	3	1	1
1	1	0	2	63	2	3	2	2	1	1	8	4	2	4	1	4	1	1	1	4	4	3	1	1	4	1	4	3	1	4	2	4	8	4	1	4	1	5	1	1	1	4	4	3	1	1	4	1	4
1	1	0	2	67	2	4	1	1	2	2	10	4	1	2	1	3	1	1	1	5	3	1	3	1	2	1	4	5	1	4	2	4	10	5	1	4	1	3	1	1	1	3	4	1	1	1	3	1	3
1	1	0	2	68	2	4	2	2	4	1	9	4	2	3	2	4	1	1	1	4	3	2	2	1	4	2	4	4	1	4	1	5	10	4	1	4	1	4	1	1	1	4	4	1	1	1	4	1	4
1	1	0	1	65	2	3	2	2	3	1	10	5	1	4	1	4	1	1	1	4	4	4	2	1	1	1	4	5	2	3	1	5	10	4	1	4	1	1	1	1	1	5	5	1	1	1	5	1	4
1	1	0	1	61	1	4	2	2	6	1	10	4	1	4	1	3	1	1	1	5	4	1	1	1	5	1	4	4	1	5	1	5	10	5	1	5	1	3	1	1	1	5	5	1	1	1	4	1	3
1	1	0	1	65	1	3	2	2	6	6	0	1	3	2	2	4	2	2	1	4	1	3	2	2	4	2	2	4	2	5	2	4	8	4	1	4	1	4	1	1	1	5	5	1	1	1	5	1	4
1	1	0	2	81	1	3	2	2	3	2	9	5	1	5	1	5	1	1	1	5	1	1	1	1	1	1	1	3	3	5	1	5	10	5	1	5	1	5	1	1	1	5	5	1	1	1	4	1	5
1	1	0	1	71	1	2	2	2	6	1	5	3	3	2	2	5	2	2	2	4	4	2	2	2	2	2	3	4	2	2	2	5	6	3	3	2	2	3	2	2	2	2	3	2	3	2	4	3	2
1	1	0	1	65	1	2	2	2	6	1	9	4	1	4	1	4	1	1	1	4	4	1	1	1	4	1	4	4	1	4	1	4	8	4	1	1	1	1	1	1	1	2	2	1	1	1	2	1	1
1	1	0	1	65	1	2	2	2	6	1	10	2	2	2	1	2	1	2	1	1	1	1	2	1	1	2	1	2	2	2	1	5	10	2	1	3	1	2	1	2	1	2	5	1	1	1	2	2	2
1	1	0	1	64	2	3	2	2	5	1	5	2	4	1	4	4	2	4	3	2	1	2	4	2	4	3	2	4	2	4	4	4	5	2	4	2	4	4	2	4	2	2	1	2	4	2	2	2	4
2	1	5	2	25	1	2	1	1	2	3	4	4	3	4	2	4	1	3	1	4	3	1	1	1	3	2	4	4	1	4	1	#NULL!	8	4	1	5	1	4	1	1	1	4	4	1	1	1	4	1	4
2	1	3	2	19	2	1	1	2	3	1	2	2	2	2	1	2	1	2	1	3	3	2	1	1	3	2	4	4	2	4	1	#NULL!	3	3	1	3	2	3	1	1	1	3	3	4	1	1	3	2	3
2	1	1	1	18	2	1	1	2	3	1	6	4	4	4	2	4	1	2	2	4	4	4	2	2	4	2	4	4	3	4	2	#NULL!	8	4	2	4	3	4	2	2	2	4	4	4	2	2	4	2	4
2	1	4	1	19	2	1	1	2	3	1	-4	3	2	3	2	4	2	3	3	3	4	3	2	2	4	2	4	3	2	4	3	#NULL!	0	3	2	3	2	4	2	4	2	4	4	3	2	2	4	4	4
2	1	6	2	18	1	1	1	1	3	1	2	2	3	3	1	3	1	1	1	3	1	1	3	1	1	1	1	2	1	3	1	#NULL!	2	2	1	3	1	3	1	1	1	3	2	1	1	1	3	1	3
2	1	2	1	21	2	1	1	1	3	1	0	2	1	1	1	1	1	1	1	2	1	3	2	1	1	1	1	1	1	2	1	#NULL!	4	4	1	2	1	1	1	1	1	2	3	1	1	1	2	1	1
2	1	7	2	20	1	1	1	1	3	2	10	4	2	5	1	4	1	1	1	4	4	1	1	1	4	2	4	4	1	4	1	4	10	5	1	5	1	4	1	1	1	4	5	1	1	1	4	1	4
2	1	8	2	20	2	1	1	1	3	2	9	2	1	2	1	3	1	1	1	4	3	1	1	1	2	3	2	2	2	3	1	5	9	3	2	1	2	2	1	1	1	3	4	2	1	1	2	2	3
2	1	9	2	22	1	1	1	1	3	2	4	4	2	4	2	3	1	1	1	4	1	2	1	1	1	2	2	4	1	4	1	5	7	4	1	4	1	3	1	1	1	4	2	1	1	1	3	1	2
2	1	11	2	19	2	1	1	2	3	1	6	3	2	3	2	3	1	1	1	2	2	2	2	1	1	1	2	1	1	3	1	5	2	2	2	2	2	2	1	1	1	2	1	1	2	1	2	1	2
2	1	10	1	18	2	1	1	2	2	3	6	5	1	5	1	2	1	2	1	4	2	1	4	1	4	1	2	4	1	4	1	5	8	4	1	2	1	4	1	1	1	4	5	1	2	1	3	1	4
2	1	12	1	18	2	1	1	2	3	2	5	5	2	5	1	3	1	1	1	3	2	1	2	1	3	3	2	2	1	4	1	5	9	5	1	5	1	3	1	1	1	4	5	1	1	1	4	1	3
2	1	13	2	19	1	1	1	2	3	3	4	4	2	2	1	3	1	1	1	4	3	1	1	1	3	3	3	2	2	4	1	5	6	4	3	4	1	3	1	1	1	4	4	1	1	1	4	3	4
2	1	14	1	23	1	1	1	1	3	3	6	3	1	2	1	3	1	1	1	2	1	1	1	1	2	1	2	2	1	4	1	5	8	5	1	4	1	2	1	1	1	4	4	1	2	1	4	1	2
2	1	15	1	21	1	1	1	1	3	2	5	4	2	3	2	4	2	2	3	4	3	3	3	1	3	2	4	4	2	4	2	5	8	4	2	3	2	4	1	1	2	4	4	3	3	2	4	1	3
2	1	16	1	19	2	1	1	2	3	1	3	4	2	2	1	3	1	2	1	3	1	1	2	1	1	2	2	4	1	4	1	4	7	4	1	4	1	3	1	1	1	3	2	1	1	1	2	1	3
2	1	17	1	22	2	1	1	2	3	1	-2	3	4	3	4	3	2	4	1	3	1	4	3	1	4	5	3	3	2	2	5	5	10	5	1	5	2	1	1	1	1	3	4	1	1	1	4	1	2
2	1	18	1	18	2	1	1	2	3	1	7	3	3	3	2	3	1	1	1	4	2	1	1	1	2	1	2	3	2	4	1	4	7	4	2	4	1	3	1	1	1	4	2	1	1	1	3	1	3
2	1	19	2	23	1	2	1	1	4	1	5	4	1	4	1	3	1	1	1	3	2	1	1	1	2	1	4	3	1	4	1	3	0	2	1	1	1	1	1	1	1	1	1	1	1	1	1	1	1
2	1	20	1	19	1	1	1	2	3	1	4	5	2	4	1	3	1	2	1	4	2	1	3	1	3	2	4	3	1	4	1	5	10	5	1	5	1	3	1	1	1	4	5	1	1	1	5	1	3
2	1	22	1	18	2	1	1	2	3	2	8	5	1	4	2	5	1	1	1	5	2	3	1	1	5	1	5	5	2	5	2	5	10	5	1	5	1	5	1	2	1	5	5	2	1	1	5	1	5
2	1	21	1	18	1	1	1	2	3	2	0	2	4	2	4	2	2	2	2	2	1	2	3	2	2	3	2	2	2	2	2	5	5	3	2	3	2	2	2	2	1	2	1	2	2	2	3	2	2
2	1	23	1	21	2	1	1	1	3	1	-4	4	4	3	4	4	2	2	2	4	3	3	3	1	3	4	3	2	3	4	2	4	3	3	3	4	3	3	1	3	1	3	4	2	2	1	4	2	3
2	1	24	1	22	2	1	1	1	3	1	1	3	1	3	1	4	1	1	1	2	1	1	1	1	2	2	2	3	2	2	1	5	6	4	1	4	1	1	1	1	1	3	4	1	1	1	4	2	1
2	1	25	1	20	2	1	1	1	3	2	-2	3	2	2	1	1	1	1	1	2	1	2	2	2	1	2	1	1	1	1	1	5	7	3	2	3	1	1	1	1	1	2	2	2	1	1	1	2	2
2	1	26	1	22	2	1	1	1	3	5	5	4	1	4	1	3	1	1	1	4	3	1	1	1	3	2	4	4	2	4	1	4	6	4	1	4	1	4	1	1	1	3	4	1	1	1	4	1	3
2	1	29	2	18	2	1	1	1	3	3	5	4	2	2	1	1	1	1	1	5	2	1	1	1	1	1	1	4	1	5	1	5	8	5	1	4	1	1	1	1	1	4	4	1	1	1	4	1	4
2	1	27	2	19	2	1	1	2	3	2	2	3	4	3	3	3	3	3	2	3	3	3	4	3	4	4	3	3	4	4	3	4	3	4	3	3	1	3	1	2	1	2	2	3	3	2	4	3	3
2	1	28	1	22	1	2	1	1	2	1	1	4	3	3	4	3	4	3	3	4	3	4	3	4	4	3	3	3	3	3	3	4	4	3	2	2	2	3	3	3	3	3	3	3	3	2	2	2	4
2	1	33	2	19	2	1	1	1	3	1	2	3	2	3	2	3	4	2	1	4	2	2	2	1	2	1	3	2	1	4	1	5	2	3	2	2	2	3	2	1	1	4	4	2	1	1	3	1	3
2	1	32	1	23	1	1	1	2	3	2	4	4	2	3	1	3	1	1	1	4	3	1	1	1	3	2	4	4	3	4	1	5	10	5	1	4	1	5	1	1	1	5	5	1	1	1	3	1	3
2	1	31	1	25	2	2	1	1	3	2	5	4	3	4	2	4	1	1	1	4	3	3	2	1	5	2	3	4	1	5	1	5	10	5	1	5	1	3	1	1	1	4	5	1	1	1	5	1	4
2	1	30	1	24	2	2	1	1	3	2	10	5	1	5	1	5	1	1	1	5	1	1	1	1	5	1	5	5	1	5	1	5	10	5	1	5	1	5	1	1	1	3	5	1	1	1	5	1	5
2	1	35	2	23	1	2	1	1	3	2	-6	4	5	3	4	3	5	4	2	4	3	4	4	5	3	5	4	2	4	4	2	5	-1	5	2	4	2	4	3	1	1	5	5	2	2	2	5	2	5
2	1	34	1	23	1	2	1	1	3	2	7	3	4	4	3	2	4	4	3	4	3	3	4	4	3	2	4	4	4	4	4	4	8	4	2	4	2	1	4	3	1	4	5	2	1	1	1	4	2
2	1	37	2	24	2	2	1	1	3	1	3	4	3	4	3	4	1	2	1	3	2	3	2	2	4	2	4	4	2	3	2	5	5	4	2	3	1	3	1	1	1	2	2	2	1	1	4	3	2
2	1	36	2	20	1	1	1	1	3	1	7	4	4	2	4	3	1	3	1	4	1	4	2	1	2	3	4	3	2	3	2	4	7	4	2	2	2	4	1	1	1	4	1	2	1	1	4	2	4
2	1	38	2	19	2	1	1	1	4	1	2	4	1	3	1	2	1	1	1	2	1	1	2	1	2	2	2	2	1	3	1	4	4	4	1	3	1	1	1	1	1	2	4	2	1	1	3	1	2
2	1	39	1	22	1	1	1	2	3	1	0	2	1	3	1	4	1	1	1	4	1	2	1	1	3	2	5	4	2	3	2	5	4	4	2	2	1	4	1	1	1	4	4	1	1	1	4	1	4
2	1	40	1	19	1	1	1	2	2	2	4	4	1	2	1	2	1	1	1	4	3	1	1	1	3	2	4	4	1	4	1	4	3	4	1	3	2	3	1	1	1	4	4	1	2	1	4	1	4
2	1	41	1	19	1	1	1	2	3	2	10	4	1	3	1	3	1	1	1	3	1	1	1	1	2	1	1	3	1	3	1	5	8	4	1	3	1	1	1	1	1	3	2	1	1	1	2	1	1
2	1	42	2	19	1	1	1	2	3	1	7	4	2	3	1	1	1	1	1	2	1	1	1	1	1	2	3	3	1	3	2	4	9	4	1	4	1	1	1	1	1	2	3	2	1	1	3	1	2
2	1	43	1	22	1	2	1	1	2	1	6	3	4	4	3	4	4	3	2	3	3	4	4	2	4	4	4	5	3	4	3	5	9	5	2	4	2	2	2	2	2	5	5	1	2	1	4	2	4
2	1	44	1	24	1	1	1	1	3	3	6	4	1	4	2	3	1	1	1	3	1	2	1	1	3	1	3	3	2	4	1	5	9	4	1	4	1	3	1	1	1	3	1	1	1	1	4	1	3
2	1	45	2	18	2	1	1	2	3	2	6	4	1	2	1	1	1	1	1	3	1	2	1	1	1	1	1	2	1	2	1	5	7	4	1	2	1	1	1	1	1	2	3	1	1	1	3	1	1
2	1	46	2	18	1	1	1	1	4	2	3	4	3	3	4	4	1	2	2	3	3	3	3	2	2	2	4	4	4	4	2	4	6	5	2	4	1	4	1	2	2	3	4	2	2	2	4	2	4
2	1	47	2	20	2	1	1	1	3	1	2	4	3	2	2	2	2	2	2	4	1	3	2	2	3	1	4	4	1	3	2	4	4	4	1	3	1	3	1	1	1	3	3	1	1	1	2	1	3
2	1	48	2	20	2	1	1	2	3	1	2	4	1	3	1	3	1	1	1	4	1	1	1	1	1	1	3	5	1	4	1	5	2	3	1	3	1	1	1	1	1	3	3	1	1	1	1	1	1
2	1	49	2	19	1	1	1	2	2	2	-2	5	4	4	3	4	1	3	3	5	2	2	3	1	4	3	4	4	3	3	1	5	6	4	2	4	3	4	1	2	2	4	3	1	2	1	4	3	4
2	1	50	1	19	2	1	1	2	3	1	-1	4	4	4	3	2	5	3	3	2	2	2	1	1	4	2	1	2	2	1	1	4	10	5	1	5	1	4	1	2	1	5	5	1	2	1	2	3	2
2	1	51	2	19	1	1	1	1	3	3	-7	2	5	3	5	3	1	4	5	4	3	4	4	3	3	4	3	3	4	3	5	4	-5	3	3	3	4	4	2	4	3	3	4	4	4	2	4	3	3
2	1	52	2	18	2	1	1	1	3	2	5	4	2	4	1	4	1	1	1	5	4	1	1	1	2	3	2	4	1	4	1	5	7	5	2	5	1	4	1	1	1	5	5	1	1	1	4	2	5
2	1	53	1	18	2	1	2	2	3	2	7	4	2	4	1	2	1	1	1	3	2	3	1	1	2	1	3	3	1	4	1	5	9	4	1	4	1	5	1	1	1	5	4	1	1	1	5	1	3
2	1	54	1	18	2	1	1	2	3	3	8	3	2	3	2	3	2	1	1	3	1	2	2	2	3	2	3	3	2	4	2	5	8	4	2	3	2	3	1	1	1	3	4	1	1	1	4	1	3
2	1	55	2	25	1	2	1	1	3	2	-2	3	4	3	4	4	1	1	1	3	3	4	3	1	4	3	3	5	2	4	3	4	4	3	3	4	3	4	1	1	1	3	3	3	2	1	3	2	4
2	1	56	2	20	1	1	1	1	4	2	-2	3	2	2	2	1	3	3	3	3	3	4	3	1	1	1	2	2	5	1	1	4	7	4	1	3	1	1	1	1	1	1	3	1	1	1	4	1	4
2	1	57	2	23	1	2	1	1	3	1	-4	4	3	3	2	3	1	2	1	4	3	3	1	1	4	3	2	4	3	3	2	5	7	4	3	4	2	5	1	1	1	3	4	3	1	1	3	1	3
2	1	58	2	23	1	2	1	1	4	2	5	4	1	2	2	5	1	1	1	4	3	2	1	2	2	2	3	3	2	3	3	5	10	4	2	4	2	4	1	1	1	5	5	1	1	1	4	1	4
2	1	59	2	19	1	1	1	2	2	2	2	4	4	4	3	4	2	2	1	4	1	3	2	2	2	2	3	3	4	3	2	5	4	4	2	4	3	3	1	1	1	3	2	1	2	1	4	2	3
2	1	60	2	20	1	1	1	1	4	1	8	4	2	3	1	3	1	2	1	4	2	2	4	2	3	2	3	4	4	4	1	5	10	5	2	4	1	3	1	1	1	3	5	1	2	1	4	1	5
[truncated: 22 more columns]
